# Supplementary material for: Pig Liver Esterase Hydrolysis of 2-Arachidonoglycerol Exacerbates PRRSV-Induced Inflammation via PI3K-Akt-NF-κB Pathway
Source: Cells. 2025 Aug 8;14(16):1227. doi: 10.3390/cells14161227 (PMC12384694; doi:10.3390/cells14161227)
Supplement: Supplementary file 1 [file cells-14-01227-s001.zip]

Archive with 1 entries (1 files):
- cells-3785507-supplementary.pdf
